# Supplementary material for: Advances in AI for Protein Structure Prediction: Implications for Cancer Drug Discovery and Development
Source: Biomolecules. 2024 Mar 12;14(3):339. doi: 10.3390/biom14030339 (PMC10968151; doi:10.3390/biom14030339)
Supplement: Supplementary file 1 [file biomolecules-14-00339-s001.zip]

Archive with 1 entries (1 files):
- biomolecules-2854562-supplementary.pdf
